# Supplementary material for: Gender Differences in the Relationship Between Health Literacy and Stress Among Caregivers of Older Adults with Dementia
Source: Healthcare (Basel). 2025 Nov 26;13(23):3064. doi: 10.3390/healthcare13233064 (PMC12691947; doi:10.3390/healthcare13233064)
Supplement: Supplementary file 1 [file healthcare-13-03064-s001.zip]

Archive with 1 entries (1 files):
- healthcare-3879006-supplementary.pdf
